# Supplementary material for: Altered Expression of ESR1, ESR2, PELP1 and c-SRC Genes Is Associated with Ovarian Cancer Manifestation
Source: Int J Mol Sci. 2021 Jun 9;22(12):6216. doi: 10.3390/ijms22126216 (PMC8228770; doi:10.3390/ijms22126216)
Supplement: Supplementary file 1 [file ijms-22-06216-s001.zip]

Archive with 1 entries (1 files):
- ijms-1199991-supplementary.pdf
